# Supplementary material for: Copper, Ceruloplasmin, Zinc, and Manganese Levels in Brain and Biological Fluids from Parkinson’s Disease Patients: Systematic Review and Meta-Analysis
Source: Cells. 2026 Feb 3;15(3):288. doi: 10.3390/cells15030288 (PMC12896428; doi:10.3390/cells15030288)
Supplement: Supplementary file 1 [file cells-15-00288-s001.zip]

Archive with 1 entries (1 files):
- cells-4082172-supplementary.xlsx
