# Supplementary material for: Copper, Ceruloplasmin, Zinc, and Manganese Levels in Brain and Biological Fluids from Parkinson’s Disease Patients: Systematic Review and Meta-Analysis
Source: Cells. 2026 Feb 3;15(3):288. doi: 10.3390/cells15030288 (PMC12896428; doi:10.3390/cells15030288)
Supplement: Supplementary file 1 [file cells-15-00288-s001.zip › cells-4082172-supplementary.xlsx]

## Sheet: Hoja1
Supplementary Table S1. Results of studies addressing concentrations of copper, ceruloplasmin, zinc, and manganese in brain, CSF, serum/plasma, urine, and hair in patients with Parkinson’s disease compared to controls.
COPPER
TISSUE	AUTHOR, YEAR [REF]	PD N	PD mean ± SD	CONTROL N	CONTROL mean ± SD	Difference of means (95% C.I.); P
BRAIN
Substantia nigra total (μg/g tissue)	Dexter et al., 1989 [13]	27	26.7 ± 1.91	34	31.8 ± 18.54	-5.10 (-11.61, 1.41); P = 0.1204
	Uitti et al., 1989 [14]	9	29.3 ± 8.1	12	38.8 ± 9.9	-9.50 (-17.73, -1.27); P = 0.0260
	Dexter et al., 1991 [15]	7	27.63 ± 8.57	9	41.60 ± 11.24	-13.97 (-24.59, -3.35); P = 0.0136
	Wypijewska et al., 2010 [17]	17	29 ± 5	29	41 ± 7	-12.00 (-15.59, -8.41); P < 0.0001
	Davies et al., 2014 [19]	10	38 ± 6	10	69 ± 14	-31.00 (-41.48, -20.52); P < 0.0001
	TOTAL	70	29.300 ± 6.307	94	40.428 ± 17.138	-11.13 (-14.93, -7.32); P < 0.0001
Substantia nigra total (ng/μg protein)	Loeffler et al., 1996 [16]	14	0.60 ± 0.26	7	0.86 ± 0.24	-0.26 (-0.51, -0.01); P = 0.0404
Substantia nigra oralis (μg/g tissue)	Riederer et al., 1989 [12]	4	15.0 ± 6.0	13	20.0 ± 10.83	-5.00 (-14.51, 4.51); P = 0.2672
Substantia nigra caudalis (μg/g tissue)	Riederer et al., 1989 [12]	4	22.0 ± 8.0	13	28.0 ± 14.44	-6.00 (-18.68, 6.68); P = 0.3150
Substantia nigra compacta (μg/g tissue)	Dexter et al., 1989 [13]	27	25.4 ± 1.91	34	55.0 ± 81.62	-29.60 (-58.09, -1.11); P = 0.0422
Substantia nigra (Cerulo-plasmin staining 0-3)	Loeffler et al., 2001 [80]	5	2.29 ± 0.54	5	1.44 ± 0.87	0.85 (-0.24, 1.94); P = 0.1078
Caudate (μg/g tissue)	Riederer et al., 1989 [12]	4	20.0 ± 4.0	13	25.0 ± 7.32	-5.00 (-11.37, 1.37); P = 0.1106
	Dexter et al., 1989 [13]	27	22.9 ± 1.91	34	25.4 ± 1.91	-2.50 (-3.49, -1.51); P < 0.0001
	Uitti et al., 1989 [14]	9	25.7 ± 7.5	12	28.6 ± 5.7	-2.90 (-9.30, 3.50); P = 0.3485
	Dexter et al., 1991 [15]	22	22.75 ± 9.24	23	24.96 ± 9.24	-2.21 (-7.77, 3.35); P = 0.4270
	TOTAL	62	23.066 ± 6.378	82	25.681 ± 6.208	-2.62 (-4.71, -0.52); P = 0.0150
Caudate (ng/μg protein)	Loeffler et al., 1996 [16]	14	0.36 ± 0.15	7	0.63 ± 0.32	-0.27 (-0.57, 0.03); P = 0.0700
Caudate (Ceruloplasmin staining 0-3)	Loeffler et al., 2001 [80]	5	1.12 ± 0.51	5	0.60 ± 0.67	0.52 (-0.36, 1.40); P = 0.2072
Putamen total (μg/g tissue)	Riederer et al., 1989 [12]	4	18.0 ± 6.0	13	22.0 ± 10.83	-4.00 (-13.51, 5.51); P = 0.3691
	Dexter et al., 1989 [13]	27	25.4 ± 1.91	34	30.5 ± 11.1	-5.10 (-9.03, -1.17); P = 0.0125
	Dexter et al., 1991 [15]	8	25.61 ± 7.18	9	31.18 +11.82	-5.57 (-15.67, 4.53); P = 0.2553
	TOTAL	39	24.684 ± 4.481	59	28.636 ± 11.552	-3.95 (-7.27, -0.64); P = 0.0201
Putamen (ng/μg protein)	Loeffler et al., 1996 [16]	14	0.58 ± 0.22	7	0.66 ± 0.50	-0.08 (-0.55, 0.39); P = 0.6978
Putamen medial (μg/g)	Dexter et al., 1989 [13]	27	27.3 ± 1.91	34	31.8 ± 18.54	-4.50 (-11.01, 2.01); P = 0.1689
Putamen lateral (μg/g)	Dexter et al., 1989 [13]	27	28.0 ± 1.91	34	30.5 ± 14.81	-2.50 (-7.71, 2.71); P = 0.3368
Globus pallidus total (μg/g)	Riederer et al., 1989 [12]	4	19.0 ± 4.0	13	12.0 ± 10.83	7.00 (-0.74, 14.74); P = 0.0728
Globus pallidus medial (μg/g)	Dexter et al., 1989 [13]	27	20.3 ± 2.54	34	24.1 ± 14.63	-3.80 (-8.99, 1.39); P = 0.1460
	Dexter et al., 1991 [15]	11	19.44 ± 7.57	14	24.83 ± 6.66	-5.39 (-11.43, 0.65); P = 0.0772
	TOTAL	38	20.051 ± 4.492	48	24.313 ± 12.754	-4.26 (-8.22, -0.30); P = 0.0353
Globus pallidus lateral (μg/g)	Dexter et al., 1989 [13]	27	22.9 ± 1.91	34	25.4 ± 11.13	-2.50 (-6.44, 1.44); P = 0.2067
	Dexter et al., 1991 [15]	11	23.26 ± 5.06	13	25.47 ± 4.81	-2.21 (-6.43, 2.01); P = 0.2879
	TOTAL	38	23.004 ± 3.084	47	25.419 ± 9.742	-2.41 (-5.43, 0.60); P = 0.1145
Cerebellum (μg/g)	Dexter et al., 1989 [13]	27	40.7 ± 2.54	34	41.9 ± 14.81	-1.20 (-6.45, 4.05); P = 0.6455
	Uitti et al., 1989 [14]	9	34.1 ± 4.5	12	33.0 ± 6.3	1.10 (-3.83, 6.03); P = 0.6461
	Dexter et al., 1991 [15]	13	39.37 ± 13.05	24	40.34 ± 19.92	-0.97 (-12.04, 10.10); P = 0.8596
	TOTAL	49	39.135 ± 7.456	70	39.839 ± 15.931	-0.70 (-5.03; 3.62); P = 0.7476
Cerebral Cortex (μg/g)	Dexter et al., 1989 [13]	27	19.1 ± 2.54	34	21.6 ± 14.81	-2.50 (-7.75, 2.75); P = 0.3403
	Dexter et al., 1991 [15]	21	16.90 ± 5.83	22	19.80 ± 8.06	-2.90 (-7.23, 1.43); P = 0.1829
	TOTAL	48	18.137 ± 4.387	56	20.893 ± 12.538	-2.76 (-6.33, 0.82); P = 0.1284
Frontal cortex (μg/g)	Uitti et al., 1989 [14]	9	25.0 ± 6.0	12	26.2 ± 5.7	-1.20 (-6.67, 4.27); P = 0.6490
Frontal cortex (ng/μg protein)	Loeffler et al., 1996 [16]	14	0.56 ± 0.19	7	0.66 ± 0.26	-0.10 (-0.35, 0.15); P = 0.3887
Frontal cortex (Ceruloplasmin staining 0-3)	Loeffler et al., 2001 [80]	5	1.16 ± 0.59	5	0.68 ± 0.85	0.48 (-0.61, 1.57); P = 0.3335
Parietal cortex (Ceruloplasmin staining 0-3)	Loeffler et al., 2001 [80]	5	1.80 ± 1.21	5	0.48 ± 0.72	1.32 (-0.19, 2.83); P = 0.0772
Occipital cortex	Davies et al., 2014 [19]	4	26 ± 2	4	23 ± 5	3.00 (-4.52, 10.52); P = 0.3286
Parahippocampus (Ceruloplasmin staining 0-3)	Loeffler et al., 2001 [80]	5	1.83 ± 0.60	5	0.90 ± 1.21	0.93 (-0.56, 2.42); P = 0.1758
Subiculum (Ceruloplasmin staining 0-3)	Loeffler et al., 2001 [80]	5	1.84 ± 0.69	5	1.00 ± 0.92	0.84 (-0.36, 2.04); P = 0.1440
CA1 area (Ceruloplasmin staining 0-3)	Loeffler et al., 2001 [80]	5	1.69 ± 0.76	5	0.60 ± 0.54	1.09 (0.11, 2.07); P = 0.0338
Amygdala (μg/g)	Riederer et al., 1989 [12]	4	12.0 ± 4.0	13	25.0 ± 10.83	-13.00 (-20.74, -5.26); P = 0.0029
Cingulate gyrus (μg/g)	Riederer et al., 1989 [12]	4	17.0 ± 4.0	13	19.0 ± 10.83	-2.00 (-9.74, 5.74); P = 0.5882
Raphe plus reticular formation (μg/g)	Riederer et al., 1989 [12]	4	5.0 ± 2.0	13	13.0 ± 7.32	-8.00 (-12.82, -3.18); P = 0.0030
Red nucleus (μg/g)	Riederer et al., 1989 [12]	4	11.0 ± 4.0	13	25.0 ± 7.32	-14.00 (-20.37, -7.63); P = 0.0007
Locus ceruleus	Davies et al., 2014 [19]	5	31 ± 13	5	69 ± 11	-38.00 (-55.65, -20.35); P = 0.0012
Olfactory bulb	Gardner et al., 2017 [20]	4	1.05 ± 0.24	4	1.64 ± 0.34	-0.59 (-1.11, -0.07); P = 0.0335
Olfactory tract	Gardner et al., 2017 [20]	4	1.01 ± 0.41	4	1.29 ± 0.79	-0.28 (-1.46, 0.90); P = 0.5597
CSF (μg/L)	Campanella et al., 1973 [23]	7	165.7 ± 71	5	121.8 ± 51.5	43.90 (-34.92, 122.72); P = 0.2429
	Pall et al., 1987 [24]	24	50.8 ± 28.6	34	11.44 ± 6.35	39.36 (27.12, 51.60); P < 0.0001
	Gazzaniga et al., 1992 [25]	11	67.7 ± 19.9	22	64.9 ± 14.4	2.80 (-11.53, 17.13); P = 0.6835
	Jiménez-Jiménez et al., 1998 [26]	37	104.9 ± 86.3	37	109.1 ± 88.2	-4.20 (-44.64, 36.24); P = 0.8366
	Boll et al., 1999 [27]	49	4.76 ± 3.69	26	4.65 ± 2.77	0.11 (-1.40, 1.62); P = 0.8849
	Forte et al., 2004 [28]	26	23.7 ± 10.5	13	22.5 ± 4.8	1.20 (-3.77, 6.17); P = 0.6275
	Qureshi et al., 2006 [29]	36	113.7 ± 19	21	132 ± 17	-18.30 (-28.12, -8.48); P = 0.0005
	Bocca et al., 2006 [30]	91	1.8 ± 0.5	18	2.0 ± 0.65	-0.20 (-0.54, 0.14); P = 0.2303
	Alimonti et al., 2007 [31]	42	19.4 ± 7.97	20	21.9 ± 4.77	-2.50 (-5.76, 0.76); P = 0.1302
	Hozumi et al., 2011 [33]	20	18.8 ± 6.9	15	10.2 ± 2.1	8.60 (5.22, 11.98); P < 0.0001
	Sanyal et al., 2016 [34]	50	27.36 ± 5.1	60	24.89 ± 7.92	2.47 (-0.01, 4.95); P = 0.0511
	Maass et al., 2018 [35]	36	4.1 ± 0.1	42	4.1 ± 0.098	0.00 (-0.04, 0.04); P = 1.0000
	Willkommen et al., 2018 [36]	33	43.2 ± 0.06	101	38.57 ± 0.29	4.63 (4.57, 4.69); P < 0.0001
	Dušek et al., 2025 [37]	102	11.4 ± 2.97	15	10.1 ± 1.48	1.30 (0.32, 2.28); P = 0.0109
	TOTAL	564	30.862 ± 44.890	429	37.267 ± 45.771	-6.41 (-12.11, -0.70); P = 0.0279
Serum/Plasma (μg/dL)	Kanabrocki et al., 1967 [38]	8	165.4 ± 36.5	40	157.3 ± 38.2	8.10 (-23.52, 39.72); P = 0.5819
	Chitre & Punekar, 1970 [39]	20	219.1 ± 49.51	30	98.5 ± 10.58	120.60 (97.17, 144.03); P < 0.0001
	Campanella et al., 1973 [23]	37	133.0 ± 23.0	39	127.0 ± 18.0	6.00 (-3.49, 15.49); P = 0.2113
	Jiménez-Jiménez et al., 1992 [40]	39	101.6 ± 20.9	39	96.9 ± 15.9	4.70 (-3.68, 13.08); P = 0.2675
	Abbott et al., 1992 [41] (plasma)	45	107.4 ± 23.9	41	115.6 ± 21.8	-8.20 (-18.00, 1.60); P = 0.0998
	Jiménez-Jiménez et al., 1998 [26]	37	106 ± 31	37	94.0 ± 27.2	12.00 (-1.52, 25.52); P = 0.0810
	Tórsdóttir et al., 1999 [42] (plasma)	40	102.9 ± 34.3	40	110.7 ± 33.2	-7.80 (-22.83, 7.23); P = 0.3046
	Kocatürk et al., 2000 [43] (plasma)	30	106.1 ± 16.3	24	90.8 ± 13.6	15.30 (7.13, 23.47); P = 0.0004
	Forte et al., 2004 [28]	26	99.4 ± 7.71	13	121.6 ± 32.6	-22.20 (-42.06, -2.34); P = 0.0312
	Hegde et al., 2004 [44]	52	133.2 ± 44.6	25	89.0 ± 19.1	44.20 (29.72, 58.68); P < 0.0001
	Qureshi et al., 2006 [29]	36	122 ± 15	21	122 ± 15	0.00 (-8.31, 8.31); P = 1.0000
	Bocca et al., 2006 [30]	91	98.1 ± 46.1	18	116.8 ± 28.5	-18.70 (-35.46, -1.94); P = 0.0298
	Alimonti et al., 2007 [31]	71	100.7 ± 23.6	124	95.1 ± 19.65	5.60 (-0.95, 12.15); P = 0.0932
	Squitti et al., 2007 [46]	93	78.2 ± 23.5	76	76.9 ± 10.8	1.30 (-4.11, 6.71); P = 0.6352
	Gellein et al., 2008 [47]	33	111.9 ± 23.0	99	118.4 ± 29.3	-6.50 (-16.41, 3.41); P = 0.1953
	Bharucha et al., 2009 [48]	64	100.7 ± 27.5	28	124.7 ± 34.5	-24.00 (-38.87, -9.13); P = 0.0022
	Nikam et al., 2009 [49] (plasma)	40	92.0 ± 9.3	40	105.0 ± 14.45	-13.00 (-18.42, -7.58); P < 0.0001
	Fukushima et al., 2010, 2011, 2013 [50-52]	82	101.0 ± 31	82	102.0 ± 22.0	-1.00 (-9.30, 7.30); P = 0.8120
	Arnal et al., 2010 [54] (plasma)	87	91.0 ± 14	79	87.0 ± 53	4.00 (-8.22, 16.22); P = 0.5171
	Henkin et al, 2010 [55]	93	101.0 ± 19.3	N.D.	N.D.
	Baillet et al., 2010 [56]	24	102.6 ± 17.4	30	114.13 ± 34.0	-11.53 (-25.93, 2.87); P = 0.1139
	Ahmed & Santosh, 2010 [57]	45	98.0 ± 3.0	42	83.0 ± 8.0	15.00 (12.36, 17.64); P < 0.0001
	McIntosh et al., 2012 [59] (plasma)	23	109.0 ± 23.3	24	100.0 ± 17.2	9.00 (-3.11, 21.11); P = 0.1410
	Younes-Mehnni et al., 2013 [61]	48	84.5 ± 19.7	36	110.7 ± 25.4	-26.20 (-36.39, -16.01); P < 0.0001
	Zhao et al., 2013 [62] (plasma)	238	101.4 ± 27.4	302	109.8 ± 29.2	-8.40 (-13.20, -3.60); P = 0.0006
	Kumudini et al. 2014 [63] (plasma)	150	177.3 ± 44.8	175	130.0 ± 32.2	47.30 (38.65, 55.95); P < 0.0001
	Meamar et al, 2016 [64] (plasma)	109	196.8 ± 162.1	ND	ND
	Sanyal et al., 2016 [34]	250	89.2 ± 19.8	280	109.9 ± 11.5	-20.70 (-23.51, -17.89); P < 0.0001
	Song et al., 2017 [65]	107	92.3 ± 17.2	34	97.3 ± 16.5	-5.00 (-11.57, 1.57); P = 0.1331
	Gangania et al., 2017 [66]	35	112.0 ± 11.0	33	143.0 ± 33.0	-31.00 (-43.22, -18.78); P < 0.0001
	Karpenko et al. 2018 [67] (plasma)	50	70.0 ± 17.0	50	126.0 ± 26.9	-56.00 (-64.95, -47.05); P < 0.0001
	Ilyechova et al., 2018 [68]	50	71.9 ± 18.1	50	121.0 ± 7.14	-49.10 (-54.60, -43.60); P < 0.0001
	Kim et al., 2018 [69]	325	85.1 ± 15.3	304	88.3 ± 16.5	-3.20 (-5.70, -0.70); P = 0.0121
	Ajsuvakova et al., 2020 [70]	13	116.0 ± 2.93	14	116.6 ± 8.3	-0.60 (-5.60, 4.40); P = 0.8027
	Fattah et al., 2020 [71]	110	93.5 ± 12.9	110	109.0 ± 15.3	-15.50 (-19.26, -11.74); P < 0.0001
	Barmaki et al., 2021 [72]	75	93.5 ± 1.23	75	109.0 ± 1.51	-15.50 (-15.94, -15.06); P < 0.0001
	Tripathi et al., 2021 [73]	79	114.1 ± 10.2	80	144.1 ± 30.7	-30.00 (-37.18, -22.82); P < 0.0001
	Lee et al., 2023 [74], Kim et al., 2023 [75]	124	99.1 ± 20.6	ND	ND
	Melek et al., 2023 [76]	15	82.5 ± 7.5	15	79.1 ± 2.0	3.40 (-0.85, 7.65); P = 0.1092
	TOTAL	2894	105.430 ± 49.320	2549	107.991 ± 29.270	-2.56 (-4.69, -0.43); P = 0.0183
WHOLE BLOOD (μg/dL)	Bocca et al., 2006 [30]	91	104.2 ± 45.6	18	76.0 ± 31.2	28.20 (10.36, 46.04); P = 0.0029
	McIntosh et al., 2012 [59]	23	88.9 ± 14.1	24	88.0 ± 10.1	0.90 (-6.36, 8.16); P = 0.8034
	Dušek et al., 2025 [37]	102	83.9 ± 9.9	127	83.7 ± 15.4	0.20 (-3.11, 3.51); P = 0.9054
	TOTAL	216	92.985 ± 32.109	169	83.491 ± 17.300	9.49 (4.46, 14.53); P = 0.0002
URINE (μg/L)	Forte et al., 2004 [28]	26	12.9 ± 5.1	13	10.6 ± 4.8	2.30 (-1.13, 5.73); P = 0.1792
	Bocca et al., 2006 [30]	91	10.0 ± 3.0	18	13.0 ± 4.0	-3.00 (-5.07, -0.93); P = 0.0066
	Fukushima et al., 2010, 2011, 2013 [50-52]	82	24.1 ± 14.9	82	18.1 ± 13.0	6.00 (1.69, 10.31); P = 0.0067
	McIntosh et al., 2012 [59]	23	12.8 ± 6.73	24	11.6 ± 3.87	1.20 (-2.07, 4.47); P = 0.4612
	Ajsuvakova et al., 2020 [70]	13	10.0 ± 3.0	14	17.0 ± 2.0	-7.00 (-9.06, -4.94); P < 0.0001
	Shan et al., 2025 [77]	96	11.6 ± 7.85	162	15.7 ± 32.4	-4.10 (-9.36, 1.16); P = 0.1261
	TOTAL	331	14.379 ± 10.589	313	15.705 ± 24.351	-1.33 (-4.26, 1.61); P = 0.3754
HAIR (μg/g)	Forte et al., 2005 [78], Bocca et al., 2006 [30]	81	7.91 ± 2.91	17	7.49 ± 3.41	0.42 (-1.43, 2.27); P = 0.6411
	Stefano et al., 2016 [79]	46	16.467 ± 19.8	24	25.276 ± 48.3	-8.81 (-29.90, 12.28); P = 0.3991
	Ajsuvakova et al., 2020 [70]	13	8.71 ± 1.30	14	11.23 ± 1.73	-2.52 (-3.73, -1.31); P = 0.0002
	TOTAL	140	10.796 ± 12.159	55	16.203 ± 32.630	-5.41 (-14.44, 3.63); P = 0.2361
CERULOPLASMIN
TISSUE	AUTHOR, YEAR [REF]	PD N	PD mean ± SD	CONTROL N	CONTROL mean ± SD	Difference of means (95% C.I.); P
BRAIN
Caudate (ng/μg protein)	Loeffler et al., 1996 [16]	14	1.05 ± 0.60	7	0.47 ± 0.13	0.58 (0.22, 0.94); P = 0.0034
Putamen (ng/μg protein)	Loeffler et al., 1996 [16]	14	1.00 ± 0.11	7	0.61 ± 0.37	0.39 (0.05, 0.73); P = 0.0314
Substantia nigra (ng/μg protein)	Loeffler et al., 1996 [16]	14	0.67 ± 0.22	7	0.34 ± 0.19	0.33 (0.13, 0.53); P = 0.0032
Hippocampus (ng/μg protein)	Loeffler et al., 1996 [16]	14	0.46 ± 0.30	7	0.21 ± 0.07	0.25 (0.07, 0.43); P = 0.0094
Temporal cortex (ng/μg protein)	Loeffler et al., 1996 [16]	14	0.55 ± 0.52	7	0.23 ± 0.04	0.32 (0.02, 0.62); P = 0.0390
Frontal cortex (ng/μg protein)	Loeffler et al., 1996 [16]	14	0.88 ± 0.41	7	0.45 ± 0.42	0.43 (0.01, 0.85); P = 0.0460
Parietal cortex (ng/μg protein)	Loeffler et al., 1996 [16]	14	0.40 ± 0.30	7	0.19 ± 0.07	0.21 (0.03, 0.39); P = 0.0246
Cerebellum (ng/μg protein)	Loeffler et al., 1996 [16]	14	0.42 ± 0.30	7	0.23 ± 0.07	0.19 (0.01, 0.37); P = 0.0393
CSF (mg/dL)	Campanella et al., 1973 [23]	9	2.77 ± 1.74	3	4.0 ± 1.0	-1.23 (-3.20, 0.74); P = 0.1802
	Loeffler et al., 1994 [81]	12	19.15 ± 2.23	11	15.66 ± 1.57	3.49 (1.82, 5.16); P = 0.0003
	TOTAL	31	12.130 ± 8.540	14	13.161 ± 5.167	-1.03 (-5.21, 3.14); P = 0.6202
SERUM (mg/dL)	Campanella et al., 1973 [23]	37	50.0 ± 35.0	39	50.0 ± 9.0	0.00 (-11.98, 11.98); P = 1.0000
	Jiménez-Jiménez et al., 1992 [40]	39	37.9 ± 7.68	39	36.2 ± 8.30	1.70 (-1.91, 5.31); P = 0.3508
	Molina-Arjona et al., 1999 [82]	28	52.5 ± 20.5	85	47.0 ± 18.9	5.50 (-3.34, 14.34); P = 0.2163
	Tórsdóttir et al., 1999 [42]	40	34.2 ± 13.0	40	38.8 ± 13.6	-4.60 (-10.52, 1.32); P = 0.1261
	Tórsdóttir et al., 2006 [83]	28	28.4 ± 5.42	28	31.6 ± 6.63	-3.20 (-6.45, 0.05); P = 0.0533
	Squitti et al., 2007 [46]	93	26.1 ± 4.85	76	26.7 ± 4.30	-0.60 (-1.99, 0.79); P = 0.3956
	Bharucha et al., 2009 [48]	91	26.4 ± 10.2	40	35.6 ± 8.4	-9.20 (-12.59, -5.81); P < 0.0001
	Arnal et al., 2010 [54] (plasma)	87	26.20 ± 10	79	26.50 ± 7	-0.30 (-2.93, 2.33); P = 0.8219
	Jin et al., 2011 [84]	45	19.2 ± 3.3	45	23.1 ± 3.6	-3.90 (-5.35, -2.45); P < 0.0001
	Ling & Bidhayasiri 2011 [58]	71	20.5 ± 4.2	26	23.5 ± 7.2	-3.00 (-6.05, 0.05); P = 0.0538
	Zhao et al. 2014 [85]	46	20.0 ± 6.0	46	25.0 ± 5.0	-5.00 (-7.29, -2.71); P < 0.0001
	Song et al., 2017 [65]	107	22.4 ± 3.9	34	24.0 ± 3.8	-1.60 (-3.11, -0.09); P = 0.0379
	Gangania et al., 2017 [66]	35	40.0 ± 5.0	33	40.0 ± 8.0	0.00 (-3.27, 3.27); P = 1.0000
	Karpenko et al. 2018 [67] (plasma)	50	33.0 ± 7.1	50	38.0 ± 7.1	-5.00 (-7.82, -2.18); P = 0.0007
	Ilyechova et al., 2018 [68]	50	33.1 ± 10.3	50	38.1 ± 2.5	-5.00 (-8.00, -2.00); P = 0.0015
	Xu et al., 2018 [86]	70	34.0 ± 4.0	64	34.0 ± 5.0	0.00 (-1.56, 1.56); P = 1.0000
	Si et al., 2018 [87] (plasma)	83	34.3 ± 4.04	50	34.2 ± 5.68	0.10 (-1.73, 1.93); P = 0.9135
	Bakeberg et al., 2020 [88]	214	26.0 ± 6.0	ND	ND
	Tripathi et al., 2021 [73]	79	36.8 ± 7.9	80	38.8 ± 7.3	-2.00 (-4.38, 0.38); P = 0.0994
	TOTAL	1293	29.474 ± 11.996	904	34.371 ± 11.615	-4.90 (-5.90, -3.90); P < 0.0001
ZINC
TISSUE	AUTHOR, YEAR [REF]	PD N	PD mean ± SD	CONTROL N	CONTROL mean ± SD	Difference of means (95% C.I.); P
BRAIN
Substantia nigra total (μg/g tissue)	Dexter et al., 1989 [13]	27	91.5 ± 6.54	34	91.5 ± 6.54	0.00 (-3.38, 3.38); P = 1.0000
	Uitti et al., 1989 [14]	9	68.8 ± 22.5	12	78.6 ± 77.9	-9.80 (-60.87, 41.27); P = 0.6859
	Dexter et al., 1991 [15]	7	95.20 ± 47.34	9	61.77 ± 13.53	33.43 (-10.51, 77.37); P = 0.1144
	Davies et al., 2014 [19]	10	196 ± 63	10	206 ± 55	-10.00 (-65.63, 45.63); P = 0.7098
	TOTAL	53	107.851 ± 54.437	65	102.617 ± 59.931	5.23 (-15.65, 26.12); P = 0.6206
Substantia nigra oralis (μg/g)	Riederer et al., 1989 [12]	4	40.0 ± 10.0	13	35.0 ± 21.66	5.00 (-12.07, 22.07); P = 0.5346
Substantia nigra caudalis (μg/g)	Riederer et al., 1989 [12]	4	38.0 ± 10.0	13	55.0 ± 25.27	-17.00 (-35.54, 1.54); P = 0.0693
Substantia nigra compacta (μg/g)	Dexter et al., 1989 [13]	27	98.1 ± 6.54	34	98.1 ± 6.54	0.00 (-3.38, 3.38); P = 1.0000
Substantia nigra (ng/μg protein)	Mann et al., 1994 [90]	14	133 ± 57	16	159 ± 80	-26.00 (-77.59, 25.59); P = 0.3102
Caudate (μg/g tissue)	Riederer et al., 1989 [12]	4	55.0 ± 14.0	13	60.0 ± 28.88	-5.00 (-28.36, 18.36); P = 0.6474
	Dexter et al., 1989 [13]	27	111.1 ± 6.54	34	114.4 ± 6.54	-3.30 (-6.68, 0.08); P = 0.0553
	Uitti et al., 1989 [14]	9	72.5 ± 27.9	12	71.0 ± 38.5	1.50 (-28.83, 31.83); P = 0.9186
	Dexter et al., 1991 [15]	22	107.9 ± 49.30	23	79.9 ± 17.20	28.00 (5.16, 50.84); P = 0.0182
	TOTAL	62	100.742 ± 35.882	82	89.748 ± 29.989	10.99 (-0.16, 22.15); P = 0.0534
Putamen total (μg/g tissue)	Riederer et al., 1989 [12]	4	50.0 ± 10.0	13	48.0 ± 21.66	2.00 (-15.07, 19.07); P = 0.8025
	Dexter et al., 1989 [13]	27	65.4 ± 3.27	34	64.1 ± 3.27	1.30 (-0.39, 2.99); P = 0.1287
	Dexter et al., 1989 [13]	8	63.03 ± 12.36	9	68.39 ± 9.81	-5.36 (-17.12, 6.40); P = 0.3435
	TOTAL	39	63.334 ± 8.070	56	61.052 ± 13.326	2.28 (-2.09, 6.65); P = 0.3024
Putamen medial (μg/g)	Dexter et al., 1989 [13]	27	58.8 ± 3.27	34	58.8 ± 3.27	0.00 (-1.69, 1.69); P = 1.0000
Putamen lateral (μg/g)	Dexter et al., 1989 [13]	27	85.0 ± 6.54	34	81.7 ± 6.54	3.30 (-0.08, 6.68); P = 0.0553
Globus pallidus total (μg/g)	Riederer et al., 1989 [12]	4	35.0 ± 10.0	13	40.0 ± 21.66	-5.00 (-22.07, 12.07); P = 0.5346
Globus pallidus medial (μg/g)	Dexter et al., 1989 [13]	27	52.3 ± 3.27	34	49.0 ± 3.27	3.30 (1.61, 4.99); P = 0.0002
	Dexter et al., 1991 [15]	11	51.30 ± 16.94	14	53.20 ± 18.56	-1.90 (-16.65, 12.85); P = 0.7920
	TOTAL	38	52.011 ± 9.235	48	50.225 ± 10.320	1.79 (-2.42, 5.99); P = 0.4003
Globus pallidus lateral (μg/g)	Dexter et al., 1989 [13]	27	49.0 ± 3.27	34	45.8 ± 3.27	3.20 (1.51, 4.89); P = 0.0004
	Dexter et al., 1991 [15]	11	56.28 ± 8.24	13	59.10 ± 13.21	-2.82 (-12.04, 6.40); P = 0.5312
	TOTAL	38	51.107 ± 6.088	47	49.479 ± 9.453	1.63 (-1.75, 5.00); P = 0.3400
Cerebellum (μg/g)	Dexter et al., 1989 [13]	27	114.6 ± 6.54	34	101.3 ± 6.54	13.30 (9.92, 16.68); P < 0.0001
	Uitti et al., 1989 [14]	9	64.8 ± 18.6	12	76.9 ± 36.4	-12.10 (-37.83, 13.63); P = 0.3351
	Dexter et al., 1991 [15]	13	98.27 ± 16.02	24	87.77 ± 17.65	10.50 (-1.24, 22.24); P = 0.0775
	TOTAL	49	101.121 ± 22.288	70	92.478 ± 20.586	8.64 (0.66, 16.63); P = 0.0342
Cerebral Cortex (μg/g)	Dexter et al., 1989 [13]	27	143.8 ± 13.08	34	140.6 ± 9.81	3.20 (-2.89, 9.29); P = 0.2960
	Dexter et al., 1991 [15]	21	140.6 ± 84.06	22	148.1 ± 79.11	-7.50 (-57.84, 42.84); P = 0.7650
	TOTAL	48	142.400 ± 55.714	56	143.546 ± 49.608	-1.15 (-21.84, 19.54); P = 0.9127
Frontal cortex (μg/g)	Uitti et al., 1989 [14]	9	63.0 ± 21.9	12	51.2 ± 35.4	11.80 (-14.54, 38.14); P = 0.3596
Occipital cortex	Davies et al., 2014 [19]	4	84 ± 17	4	94 ± 7	-10.00 (-35.55, 15.55); P = 0.3380
Amygdala (μg/g)	Riederer et al., 1989 [12]	4	45.0 ± 12.0	13	50.0 ± 18.05	-5.00 (-23.14, 13.14); P = 0.5408
Cingulate gyrus (μg/g)	Riederer et al., 1989 [12]	4	42.0 ± 12.0	13	48.0 ± 18.05	-6.00 (-24.14, 12.14); P = 0.4655
Raphe plus reticular formation (μg/g)	Riederer et al., 1989 [12]	4	25.0 ± 8.0	13	30.0 ± 18.05	-5.00 (-18.93, 8.93); P = 0.4500
Red nucleus (μg/g)	Riederer et al., 1989 [12]	4	50.0 ± 14.0	13	30.0 ± 18.05	20.00 (-0.72, 40.72); P = 0.0563
Locus ceruleus	Davies et al., 2014 [19]	5	186 ± 43	5	153 ± 43	33.00 (-29.71, 95.71); P = 0.2596
Olfactory bulb	Gardner et al., 2017 [20]	4	19.04 ± 10.74	4	31.92 ± 18.30	-12.88 (-40.41, 14.65); P = 0.2806
Olfactory tract	Gardner et al., 2017 [20]	4	40.4 ± 21.2	4	25.62 ± 15.12	14.78 (-17.92, 47.48); P = 0.3039
CSF (μg/L)	Jiménez-Jiménez et al., 1998 [26]	37	100 ± 60	37	170 ± 140	-70.00 (-120.33, -19.67); P = 0.0074
	Forte et al., 2004 [28]	26	27.3 ± 10.5	13	32.9 ± 8.5	-5.60 (-12.00, 0.80); P = 0.0840
	Qureshi et al., 2006 [29]	36	105.9 ± 18.5	21	161+ 31	-55.10 (-70.32, -39.88); P < 0.0001
	Bocca et al., 2006 [30]	91	7.5 ± 1.5	18	7.0 ± 1.0	0.50 (-0.08, 1.08); P = 0.0865
	Alimonti et al., 2007 [31]	42	27.7 ± 9.01	20	32.3 ± 11.4	-4.60 (-10.52, 1.32); P = 0.1234
	Hozumi et al., 2011 [33]	20	14.5 ± 7.6	15	5.3 ± 3.3	9.20 (5.30, 13.10); P < 0.0001
	Sanyal et al., 2016 [34]	50	27.17 ± 8.07	60	30.73 ± 7.91	-3.56 (-6.60, -0.52); P = 0.0220
	Maass et al., 2018 [35]	36	3.9 ± 0.36	42	3.9 ± 0.16	0.00 (-0.13, 0.13); P = 1.0000
	Willkommen et al., 2018 [36]	33	18.98 ± 0.06	101	15.80 ± 0.50	3.18 (3.08, 3.28); P < 0.0001
	Dušek et al., 2025 [37]	102	10.0 ± 2.22	127	11.2 ± 1.96	-1.20 (-1.75, -0.65); P < 0.0001
	TOTAL	473	28.548 ± 37.433	454	35.189 ± 65.080	-6.64 (-13.52, 0.24); P = 0.0586
SERUM/PLASMA (μg/dL)	Jiménez-Jiménez et al., 1992 [40]	32	100.0 ± 55.0	32	97.2 ± 41.9	2.80 (-21.67, 27.27); P = 0.8196
	Abbott et al., 1992 [41] (plasma)	45	96.8 ± 16.03	41	122.2 ± 17.06	-25.40 (-32.52, -18.28); P < 0.0001
	Jiménez-Jiménez et al., 1998 [26]	37	82.0 ± 23.0	37	77 ± 17	5.00 (-4.39, 14.39); P = 0.2915
	Kocatürk et al., 2000 [43] (plasma)	30	87.3 ± 13.0	24	89.51 ± 13.0	-2.21 (-9.36, 4.94); P = 0.5376
	Forte et al., 2004 [28]	26	66.9 ± 11.8	13	70.5 ± 9.11	-3.60 (-10.59, 3.39); P = 0.3017
	Hegde et al., 2004 [44]	52	48.9 ± 10.2	25	58.8 ± 6.54	-9.90 (-13.74, -6.06); P < 0.0001
	Qureshi et al., 2006 [29]	36	84.7 ± 8.2	21	89 ± 2	-4.30 (-7.20, -1.40); P = 0.0046
	Bocca et al., 2006 [30]	91	65 ± 18	18	70 ± 20	-5.00 (-15.51, 5.51); P = 0.3351
	Alimonti et al., 2007 [31]	71	72.0 ± 12.23	124	79.5 ± 14.39	-7.50 (-11.34, -3.66); P = 0.0002
	Squitti et al., 2007 [46]	93	84.3 ± 16.8	76	88.4 ± 17.4	-4.10 (-9.33, 1.13); P = 0.1237
	Gellein et al., 2008 [47]	33	99.4 ± 31.1	99	99.2 ± 30.4	0.20 (-12.26, 12.66); P = 0.9745
	Nikam et al., 2009 [49] (plasma)	40	75.7 ± 9.20	40	98.5 ± 8.25	-22.80 (-26.69, -18.91); P < 0.0001
	Fukushima et al., 2010, 2011, 2013, 2014 [50-53]	82	111.0 ± 46.0	82	113.0 ± 49.0	-2.00 (-16.66, 12.66); P = 0.7879
	Henkin et al, 2010 [55]	93	85.0 ± 19.3	N.D.	N.D.
	Baillet et al., 2010 [56]	24	85.3 ± 12.1	30	90.5 ± 14.9	-5.20 (-12.57, 2.17); P = 0.1630
	Ahmed & Santosh, 2010 [57]	45	43.0 ± 4.0	42	59.0 ± 7.0	-16.00 (-18.46, -13.54); P < 0.0001
	Brewer et al., 2010 [92]	30	77.4 ± 9.4	29	82.7 ± 13.9	-5.30 (-11.53, 0.93); P = 0.0936
	McIntosh et al., 2012 [59] (plasma)	23	80.7 ± 7.71	24	80.5 ± 7.87	0.20 (-4.38, 4.78); P = 0.9303
	Younes-Mehnni et al., 2013 [61]	48	62.8 ± 17.0	36	58.2 ± 27.1	4.60 (-5.70, 14.90); P = 0.3747
	Zhao et al., 2013 [62] (plasma)	238	92.3 ± 33.8	302	129.3 ± 38.5	-37.00 (-43.12, -30.88); P < 0.0001
	Verma et al., 2015 [93]	225	96.9 ± 30.15	125	169.6 ± 56.6	-72.70 (-83.46, -61.94); P < 0.0001
	Meamar et al, 2016 [64] (plasma)	109	68.3 ± 5.32	ND	ND
	Sanyal et al., 2016 [34]	250	68.7 ± 8.1	280	70.1 ± 8.7	-1.40 (-2.83, 0.03); P = 0.0556
	Kim et al., 2018 [69]	325	143.8 ± 44.5	304	138.0 ± 43.8	5.80 (-1.12, 12.72); P = 0.1001
	Ajsuvakova et al., 2020 [70]	13	93.1 ± 4.83	14	92.8 ± 4.9	0.30 (-3.56, 4.16); P = 0.8741
	Fattah et al., 2020 [71]	110	72.5 ± 20.1	110	97.4 ± 16.2	-24.90 (-29.75, -20.05); P < 0.0001
	Barmaki et al., 2021 [72]	75	72.5 ± 1.92	75	97.4 ± 1.54	-24.90 (-25.46, -24.34); P < 0.0001
	Matsuyama et al., 2021 [94]	61	60.5 ± 11.6	ND	ND
	Lee et al., 2023 [74], Kim et al., 2023 [75]	124	83.5 ± 14.8	ND	ND
	Melek et al., 2023 [76]	15	66.5 ± 9.5	15	80.1 ± 2.0	-13.60 (-18.94, -8.26); P < 0.0001
	TOTAL	2476	88.323 ± 36.529	2018	105.155 ± 43.376	-16.83 (-19.21, -14.45); P < 0.0001
WHOLE BLOOD ( (μg/dL)	Bocca et al., 2006 [30]	91	53.42 ± 9.43	18	44.7 ± 9.72	8.72 (3.57, 13.87); P = 0.0019
	McIntosh et al., 2012 [59]	23	63.8 ± 8.7	24	61.8 ± 10.75	2.00 (-3.74, 7.74); P = 0.4861
	Dušek et al., 2025 [37]	102	58.6 ± 10.4	127	54.8 ± 12.7	3.80 (0.79, 6.81); P = 0.0135
	TOTAL	216	56.971 ± 10.362	169	54.718 ± 12.817	2.25 (-0.13, 4.64); P = 0.0640
URINE (μg/L)	Forte et al., 2004 [28]	26	280 ± 144	13	270 ± 157	10.00 (-97.54, 117.54); P = 0.8490
	Bocca et al., 2006 [30]	91	380 ± 130	18	370 ± 220	10.00 (-102.06, 122.06); P = 0.8540
	Fukushima et al., 2011, 2013, 2014 [51-53]	82	800 ± 109	82	780 ± 101	20.00 (-12.41, 52.41); P = 0.2247
	McIntosh et al., 2012 [59]	23	443.0 ± 295.9	24	416.0 ± 310.0	27.00 (-151.01, 205.01); P = 0.7614
	Ajsuvakova et al., 2020 [70]	13	368 ± 366	14	694 ± 166	-326.00 (-560.31, -91.69); P = 0.0093
	Shan et al., 2025 [77]	96	388 ± 319	162	466 ± 425	-78.00 (-169.87, 13.87); P = 0.0957
	TOTAL	331	482.420 ± 288.962	313	540.965 ± 364.151	-58.55 (-109.61, -7.48); P = 0.0247
HAIR (μg/g)	Forte et al., 2005 [78], Bocca et al., 2006 [30]	81	142 ± 48	17	131 ± 47	11.00 (-15.00, 37.00); P = 0.3909
	Stefano et al., 2016 [79]	46	177.398 ± 87.2	24	126.588 ± 46.90	50.81 (18.82, 82.80); P = 0.0023
	Dos Santos et al.. 2018., 2019 [95, 97]	26	619.6 ± 262.5	33	459.3 ± 187.1	160.30 (37.49, 283.11); P = 0.0117
	Ajsuvakova et al., 2020 [70]	13	144.2 ± 19.45	14	139.2 ± 21.45	5.00 (-11.21, 21.21); P = 0.5311
	TOTAL	166	226.786 ± 206.687	88	254.214 ± 198.683	-27.43 (-79.85, 24.99); P = 0.3033
MANGANESE
TISSUE	AUTHOR, YEAR [REF]	PD N	PD mean ± SD	CONTROL N	CONTROL mean ± SD	Difference of means (95% C.I.); P
BRAIN
Frontal cortex (μg/g)	Uitti et al., 1989 [14]	9	2.6 ± 1.5	12	1.9 ± 1.73	0.70 (-0.78, 2.18); P = 0.3347
Caudate nuclei (μg/g)	Uitti et al., 1989 [14]	9	6.6. ± 9.3	12	3.6 ± 3.46	3.00 (-4.29, 10.29); P = 0.3794
Substantia nigra (μg/g)	Uitti et al., 1989 [14]	9	6.8 ± 14.7	12	3.0 ± 2.77	3.80 (-7.55, 15.15); P = 0.4649
Cerebellum (μg/g)	Uitti et al., 1989 [14]	9	3.0 ± 3.0	12	3.1 ± 4.16	-0.10 (-3.37, 3.17); P = 0.9496
Olfactory bulb μg/g	Gardner et al., 2017 [20]	4	0.179 ± 0.039	4	0.169 ± 0.024	0.01 (-0.05, 0.07); P = 0.6806
Olfactory tract μg/g	Gardner et al., 2017 [20]	4	0.185 ± 0.045	4	0.147 ± 0.045	0.04 (-0.04, 0.12); P = 0.2775
CSF (μg/L)	Pall et al., 1987 [24]	24	0.96 ± 0.36	34	0.976 ± 0.34	-0.02 (-0.20, 0.17); P = 0.8653
	Gazzaniga et al., 1992 [25]	11	5.4 ± 3.9	22	5.7 ± 1.8	-0.30 (-2.99, 2.39); P = 0.8124
	Jiménez-Jiménez et al., 1998 [26]	37	1.20 ± 0.98	37	0.88 ± 0.76	0.32 (-0.09, 0.73); P = 0.1212
	Forte et al., 2004 [28]	26	0.63 ± 0.43	13	0.85 ± 0.36	-0.22 (-0.49, 0.05); P = 0.1033
	Bocca et al., 2006 [30], Alimonti et al., 2007 [31]	91	0.69 ± 0.42	18	0.95 ± 0.39	-0.26 (-0.47, -0.05); P = 0.0171
	Hozumi et al., 2011 [33]	20	3.3 ± 2.1	15	1.1 ± 1.0	2.20 (1.10, 3.30); P = 0.0003
	Sanyal et al., 2016 [34]	50	0.78 ± 0.65	60	1.07 ± 0.81	-0.29 (-0.57, -0.01); P = 0.0396
	Maass et al., 2018 [35]	36	0.0026 ± 0.00011	42	0.00261 ± 0.00011	-0.00 (-0.00, 0.00); P = 0.6901
	Willkommen et al., 2018 [36]	33	0.45 ± 0.06	101	0.50 ± 0.29	-0.05 (-0.11, 0.01); P = 0.1058
	Dušek et al., 2025 [37]	102	0.48 ± 0.13	127	0.56 ± 0.17	-0.08 (-0.12, -0.04); P < 0.0001
	TOTAL	430	0.872 ± 1.294	469	0.899 ± 1.254	-0.03 (-0.19, 0.14); P = 0.7512
SERUM (μg/L)	Kanabrocki et al., 1967 [38]	8	0.19 ± 0.03	40	0.13 ± 0.02	0.06 (0.03, 0.09); P = 0.0006
	Jiménez-Jiménez et al., 1995 [98]	29	0.34 ± 1.62	27	0.27 ± 0.0	0.07 (-0.55, 0.69); P = 0.8177
	Jiménez-Jiménez et al., 1999 [26]	37	0.93 ± 0.81	37	1.22 ± 0.59	-0.29 (-0.62, 0.04); P = 0.0830
	Forte et al., 2004 [28]	26	1.23 ± 0.59	13	1.26 ± 0.63	-0.03 (-0.46, 0.40); P = 0.8874
	Hegde et al., 2004 [44]	52	0.55 ± 0.001	25	< 0.11
	Bocca et al., 2006 [30]	91	0.74 ± 0.33	18	0.97 ± 0.33	-0.23 (-0.41, -0.05); P = 0.0124
	Alimonti et al., 2007 [31]	71	0.62 ± 0.24	124	0.60 ± 0.19	0.02 (-0.05, 0.09); P = 0.5481
	Gellein et al., 2008 [47]	33	2.09 ± 0.81	99	2.08 ± 1.07	0.01 (-0.34, 0.36); P = 0.9552
	Ahmed & Santosh, 2010 [57]	45	0.76 ± 3.0	42	0.61 ± 0.10	0.15 (-0.75, 1.05); P = 0.7391
	Kumudini et al. 2014 [63] (plasma)	150	0.98 ± 0.5	175	1.1 ± 0.65	-0.12 (-0.25, 0.01); P = 0.0612
	Verma et al., 2016 [93]	225	0.87 ± 0.27	125	0.64 ± 0.18	0.23 (0.18, 0.28); P < 0.0001
	Sanyal et al., 2016 [34]	250	1.28 ± 1.02	280	1.35 ± 1.17	-0.07 (-0.26, 0.12); P = 0.4622
	Ajsuvakova et al., 2020 [70]	13	0.2 ± 0.015	14	0.2 ± 0.03	0.00 (-0.02, 0.02); P = 1.0000
	Lee et al., 2023 [74], Kim et al., 2023 [75]	124	1.10 ± 0.37	ND	ND
	TOTAL	1154	0.973 ± 0.925	994	1.057 ± 0.921	-0.08 (-0.16, -0.01); P = 0.0355
WHOLE BLOOD (μg/L)	Fukushima et al., 2010, 2011, 2013, 2014 [50-53]	82	260.0 ± 232.0	82	168.0 ± 68.0	92.00 (39.00, 145.00); P = 0.0008
	Bocca et al., 2006 [30]	91	80 ± 25	18	75 ± 50	5.00 (-20.30, 30.30); P = 0.6835
	TOTAL	173	165.318 ± 183.846	100	151.260 ± 74.176	14.06 (-17.11, 45.22); P = 0.3752
URINE (μg/L)	Jiménez-Jiménez et al., 1995 [98]	29	0.24 ± 0.70	27	0.26 ± 0.05	-0.02 (-0.29, 0.25); P = 0.8791
	Forte et al., 2004 [28]	26	0.45 ± 0.33	13	0.59 ± 0.27	-0.14 (-0.34, 0.06); P = 0.1679
	Bocca et al., 2006 [30]	91	0.32 ± 0.59	18	0.52 ± 0.249	-0.20 (-0.37, -0.03); P = 0.0222
	Fukushima et al., 2011, 2013, 2014 [51-53]	82	5.42 ± 5.90	82	7.18 ± 7.28	-1.76 (-3.80, 0.28); P = 0.0910
	Ajsuvakova et al., 2020 [70]	13	0.9 ± 0.4	14	1.0 ± 0.1	-0.10 (-0.35, 0.15); P = 0.3963
	Shan et al., 2025 [77]	96	5.62 ± 7.52	162	1.29 ± 3.70	4.33 (2.71, 5.95); P < 0.0001
	TOTAL	337	3.096 ± 5.584	316	2.645 ± 5.289	0.45 (-0.38, 1.29); P = 0.2896
HAIR (μg/g)	Bocca et al., 2006 [30]	91	0.677 ± 0.511	18	0.277 ± 0.199	0.40 (0.26, 0.54); P < 0.0001
	Stefano et al., 2016 [79]	46	1.775 ± 4.01	24	0.255 ± 0.16	1.52 (0.33, 2.71); P = 0.0136
	Ajsuvakova et al., 2020 [70]	13	0.33 ± 0.12	14	0.27 ± 0.09	0.06 (-0.03, 0.15); P = 0.1580
	TOTAL	150	0.984 ± 2.303	56	0.266 ± 0.158	0.72 (0.34, 1.09); P = 0.0002
	Supplementary Table S2. PRISMA Checklist.
	Section/topic	#	Checklist item	Reported on page #
	TITLE
	Title	1	Identify the report as a systematic review, meta-analysis, or both.	1
	ABSTRACT
	Structured summary	2	Provide a structured summary including, as applicable: background; objectives; data sources; study eligibility criteria, participants, and interventions; study appraisal and synthesis methods; results; limitations; conclusions and implications of key findings; systematic review registration number.	2
	INTRODUCTION
	Rationale	3	Describe the rationale for the review in the context of what is already known.	3, 4
	Objectives	4	Provide an explicit statement of questions being addressed with reference to participants, interventions, comparisons, outcomes, and study design (PICOS).	3, 4
	METHODS
	Protocol and registration	5	Indicate if a review protocol exists, if and where it can be accessed (e.g., Web address), and, if available, provide registration information including registration number.	NA
	Eligibility criteria	6	Specify study characteristics (e.g., PICOS, length of follow‐up) and report characteristics (e.g., years considered, language, publication status) used as criteria for eligibility, giving rationale.	4
	Information sources	7	Describe all information sources (e.g., databases with dates of coverage, contact with study authors to identify additional studies) in the search and date last searched.	4, Table 1
	Search	8	Present full electronic search strategy for at least one database, including any limits used, such that it could be repeated.	4, Table 1
	Study selection	9	State the process for selecting studies (i.e., screening, eligibility, included in systematic review, and, if applicable, included in the meta‐analysis).	4, 5
	Data collection process	10	Describe method of data extraction from reports (e.g., piloted forms, independently, in duplicate) and any processes for obtaining and confirming data from investigators.	4, 5
	Data ítems	11	List and define all variables for which data were sought (e.g., PICOS, funding sources) and any assumptions and simplifications made.	4, 5
	Risk of bias in individual studies	12	Describe methods used for assessing risk of bias of individual studies (including specification of whether this was done at the study or outcome level), and how this information is to be used in any data synthesis.	4, 5
	Summary measures	13	State the principal summary measures (e.g., risk ratio, difference in means).	4, 5 Supplementary Table S1
	Synthesis of results	14	Describe the methods of handling data and combining results of studies, if done, including measures of consistency (e.g., I2) for each meta‐analysis.	4, 5, Supplementary Table S1
	Risk of bias across studies	15	Specify any assessment of risk of bias that may affect the cumulative evidence (e.g., publication bias, selective reporting within studies).	4, 5, Supplementary Table S 1
	Additional analices	16	Describe methods of additional analyses (e.g., sensitivity or subgroup analyses, meta-regression), if done, indicating which were pre‐ specified.	NA
	RESULTS
	Study selection	17	Give numbers of studies screened, assessed for eligibility, and included in the review, with reasons for exclusions at each stage, ideally with a flow diagram.	5-10, Table 2, Supplementary Table S1
	Study characteristics	18	For each study, present characteristics for which data were extracted (e.g., study size, PICOS, follow-up period) and provide the citations.	5-10, Table 2, Supplementary Table S1
	Risk of bias within studies	19	Present data on risk of bias of each study and, if available, any outcome level assessment (see item 12).	5-10, Table 2, Supplementary Table S1
	Results of individual studies	20	For all outcomes considered (benefits or harms), present, for each study: (a) simple summary data for each intervention group (b) effect estimates and confidence intervals, ideally with a forest plot.	5-10, Table 2, Supplementary Table S1, Figures 2-7
	Synthesis of results	21	Present results of each meta-analysis done, including confidence intervals and measures of consistency.	5-10, Table 2, Supplementary Table S1, Figures 2-7
	Risk of bias across studies	22	Present results of any assessment of risk of bias across studies (see Item 15).	5-10, Table 2, Supplementary Table S1, Figures 2-7
	Additional análisis	23	Give results of additional analyses, if done (e.g., sensitivity or subgroup analyses, meta-regression [see Item 16]).	NA
	DISCUSSION
	Summary of evidence	24	Summarize the main findings including the strength of evidence for each main outcome; consider their relevance to key groups (e.g., healthcare providers, users, and policy makers).	2014-11-01
	Limitations	25	Discuss limitations at study and outcome level (e.g., risk of bias), and at review-level (e.g., incomplete retrieval of identified research, reporting bias).	6, 7
	Conclusions	26	Provide a general interpretation of the results in the context of other evidence, and implications for future research.	6.7
	FUNDING
	Funding	27	Describe sources of funding for the systematic review and other support (e.g., supply of data); role of funders for the systematic review.	8
	Page 1 of 2
	From: Moher D, Liberati A, Tetzlaff J, Altman DG, The PRISMA Group (2009). Preferred Reporting Items for Systematic Reviews and Meta-Analyses: The PRISMA Statement. PLoS Med 6(7): e1000097. doi:10.1371/journal.pmed1000097
	For more information, visit: www.prisma‐statement.org.
	Supplementary Table S3. MOOSE Checklist
			Topic	Page number
	TITLE		Identify the study as a meta-analysis (or systematic review)	1
	ABSTRACT		Use the journal’s structured format	2
	INTRODUCTION		Present:
			The clinical problem	3, 4
			The hypothesis	3, 4
			A statement of objectives that includes the study population, the condition of interest, the exposure or intervention, and the outcome(s) considered	3, 4
	SOURCES		Describe:
			Qualifications of searchers (eg, librarians and investigators)	3, 4
			Search strategy, including time period included in the synthesis and keywords	3, 4, Table 1
			Effort to include all available studies, including contact with authors	3, 4, Table 1
			Databases and registries searched	3, 4, Table 1
			Search software used, name and version, including special features used (e.g. explosion)	3, 4, 5
			Use of hand searching (e.g, reference lists of obtained articles)	3, 4, 5
			List of citations located and those excluded, including justification	3, 4, 5
			Method of addressing articles published in languages other than English	3, 4, 5
			Method of handling abstracts and unpublished studies	3, 4, 5
			Description of any contact with authors	3, 4, 5
	STUDY SELECTION		Describe
			Types of study designs considered	3, 4, 5
			Relevance or appropriateness of studies gathered for assessing the hypothesis to be tested	3, 4, 5
			Rationale for the selection and coding of data (eg, sound clinical principles or convenience)	3, 4, 5
			Documentation of how data were classified and coded (eg, multiple raters, blinding, and	3, 4, 5
			inter-rater reliability)	3, 4, 5
			Assessment of confounding (e.g. comparability of cases and controls in studies where appropriate)	3, 4, 5
			Assessment of study quality, including blinding of quality assessors; stratification or regression on possible predictors of study results	3, 4, 5
			Assessment of heterogeneity	3, 4, 5
			Statistical methods (eg, complete description of fixed or random effects models, justification of whether the chosen models account for predictors of study results, dose-response models, or cumulative meta-analysis) in sufficient detail to be replicated	3, 4, 5, 6
	RESULTS		Present
			A graph summarizing individual study estimates and the overall estimate	Figures 2-6
			A table giving descriptive information for each included study	5-10, Table 2, Supplementary Table 1
			Results of sensitivity testing (eg, subgroup analysis)	5-10, Table 2, Supplementary Table 1
			Indication of statistical uncertainty of findings	5 to 10
	DISCUSSION		Discuss
			Strengths and weaknesses	11 to 14
			Potential biases in the review process (eg, publication bias)	11 to 14
			Assessment of quality of included studies	11 to 14
			Consideration of alternative explanations for observed results	11 to 14
			Generalization of the conclusions (ie, appropriate for the data presented and within the domain of the literature review)	11 to 14
			Guidelines for future research	11 to 14
			Disclosure of funding source	15
	*Modified from Stroup DF, Berlin JA, Morton SC, Olkin I, Williamson GD, Rennie D, et al. Meta-analysis of observational studies in epidemiology: a proposal for reporting. Meta-analysis Of Observational Studies in Epidemiology (MOOSE) group. JAMA 2000;283:2008–12. Copyrighted © 2000, American Medical Association. All rights reserved.
